# Supplementary material for: Liraglutide Potently Protects Against Streptozotocin-Induced Islet Injury Associated with Inhibition of HMGB1 Release
Source: Cells. 2026 Jul 2;15(13):1203. doi: 10.3390/cells15131203 (PMC13359402; doi:10.3390/cells15131203)
Supplement: Supplementary file 1 [file cells-15-01203-s001.zip]

Archive with 1 entries (1 files):
- cells-4303218-supplementary.pdf
